# Supplementary material for: Assessing the Level and Determinants of COVID-19 Vaccine Confidence in Kenya
Source: Vaccines (Basel). 2021 Aug 23;9(8):936. doi: 10.3390/vaccines9080936 (PMC8402839; doi:10.3390/vaccines9080936)
Supplement: Supplementary file 1 [file vaccines-09-00936-s001.zip]

Archive with 1 entries (1 files):
- vaccines-1270530-supplementary.pdf
